# Supplementary material for: Buffalo Milk Whey Activates Necroptosis and Apoptosis in a Xenograft Model of Colorectal Cancer
Source: Int J Mol Sci. 2022 Jul 30;23(15):8464. doi: 10.3390/ijms23158464 (PMC9368892; doi:10.3390/ijms23158464)
Supplement: Supplementary file 1 [file ijms-23-08464-s001.zip]

Archive with 1 entries (1 files):
- ijms-1830636-supplementary.pdf
